# Supplementary material for: VP4 Mutation Boosts Replication of Recombinant Human/Simian Rotavirus in Cell Culture
Source: Viruses. 2024 Apr 5;16(4):565. doi: 10.3390/v16040565 (PMC11054354; doi:10.3390/v16040565)
Supplement: Supplementary file 1 [file viruses-16-00565-s001.zip]

Archive with 1 entries (1 files):
- viruses-2908892-supplementary.pdf
